# Supplementary material for: Role of water-bridged interactions in metal ion coupled protein allostery
Source: PLoS Comput Biol. 2022 Jun 2;18(6):e1010195. doi: 10.1371/journal.pcbi.1010195 (PMC9197054; doi:10.1371/journal.pcbi.1010195)
Supplement: S1 Data — (XLSX) [file pcbi.1010195.s002.xlsx]

## Sheet: Figure 2A
N_1	S_1	Free Energy(kJ/mol)
2e-06	1.00387	40
0.33334	1.00387	40
0.66667	1.00387	40
1	1.00387	40
1.33334	1.00387	40
1.66667	1.00387	40
2	1.00387	40
2.33334	1.00387	40
2.66667	1.00387	40
3	1.00387	33.6826
3.33333	1.00387	40
3.66667	1.00387	40
4	1.00387	22.3967
4.33333	1.00387	26.3423
4.66667	1.00387	38.4375
5	1.00387	10.9166
5.33333	1.00387	15.7869
5.66667	1.00387	17.3745
6	1.00387	4.16708
2e-06	1.05859	40
0.33334	1.05859	40
0.66667	1.05859	40
1	1.05859	40
1.33334	1.05859	40
1.66667	1.05859	40
2	1.05859	40
2.33334	1.05859	40
2.66667	1.05859	40
3	1.05859	40
3.33333	1.05859	40
3.66667	1.05859	40
4	1.05859	21.5796
4.33333	1.05859	26.1014
4.66667	1.05859	30.106
5	1.05859	14.5744
5.33333	1.05859	17.5053
5.66667	1.05859	17.5207
6	1.05859	5.13006
2e-06	1.11331	40
0.33334	1.11331	40
0.66667	1.11331	40
1	1.11331	40
1.33334	1.11331	40
1.66667	1.11331	40
2	1.11331	40
2.33334	1.11331	40
2.66667	1.11331	40
3	1.11331	40
3.33333	1.11331	40
3.66667	1.11331	40
4	1.11331	26.5067
4.33333	1.11331	24.5905
4.66667	1.11331	26.0967
5	1.11331	13.6311
5.33333	1.11331	16.6278
5.66667	1.11331	17.4325
6	1.11331	5.82741
2e-06	1.16802	40
0.33334	1.16802	40
0.66667	1.16802	40
1	1.16802	40
1.33334	1.16802	40
1.66667	1.16802	40
2	1.16802	40
2.33334	1.16802	40
2.66667	1.16802	40
3	1.16802	40
3.33333	1.16802	40
3.66667	1.16802	30.1346
4	1.16802	22.6882
4.33333	1.16802	24.3322
4.66667	1.16802	23.2307
5	1.16802	10.7839
5.33333	1.16802	12.2459
5.66667	1.16802	12.4398
6	1.16802	3.59614
2e-06	1.22274	40
0.33334	1.22274	40
0.66667	1.22274	40
1	1.22274	40
1.33334	1.22274	40
1.66667	1.22274	40
2	1.22274	40
2.33334	1.22274	40
2.66667	1.22274	40
3	1.22274	22.5309
3.33333	1.22274	40
3.66667	1.22274	40
4	1.22274	21.511
4.33333	1.22274	23.7922
4.66667	1.22274	23.6934
5	1.22274	12.2514
5.33333	1.22274	15.6231
5.66667	1.22274	15.8365
6	1.22274	6.5177
2e-06	1.27746	40
0.33334	1.27746	40
0.66667	1.27746	40
1	1.27746	40
1.33334	1.27746	40
1.66667	1.27746	40
2	1.27746	40
2.33334	1.27746	40
2.66667	1.27746	40
3	1.27746	17.0481
3.33333	1.27746	40
3.66667	1.27746	40
4	1.27746	21.3982
4.33333	1.27746	28.3863
4.66667	1.27746	24.3742
5	1.27746	13.3204
5.33333	1.27746	17.7691
5.66667	1.27746	19.3542
6	1.27746	9.75756
2e-06	1.33218	40
0.33334	1.33218	40
0.66667	1.33218	40
1	1.33218	40
1.33334	1.33218	40
1.66667	1.33218	40
2	1.33218	30.1353
2.33334	1.33218	40
2.66667	1.33218	40
3	1.33218	15.1058
3.33333	1.33218	40
3.66667	1.33218	40
4	1.33218	24.345
4.33333	1.33218	28.3869
4.66667	1.33218	25.9912
5	1.33218	13.0368
5.33333	1.33218	17.7706
5.66667	1.33218	19.929
6	1.33218	10.5652
2e-06	1.38689	40
0.33334	1.38689	40
0.66667	1.38689	40
1	1.38689	40
1.33334	1.38689	40
1.66667	1.38689	40
2	1.38689	40
2.33334	1.38689	40
2.66667	1.38689	40
3	1.38689	16.6893
3.33333	1.38689	40
3.66667	1.38689	40
4	1.38689	23.447
4.33333	1.38689	26.6717
4.66667	1.38689	26.1187
5	1.38689	15.0898
5.33333	1.38689	19.285
5.66667	1.38689	21.219
6	1.38689	10.9825
2e-06	1.44161	40
0.33334	1.44161	40
0.66667	1.44161	40
1	1.44161	30.1353
1.33334	1.44161	40
1.66667	1.44161	40
2	1.44161	40
2.33334	1.44161	40
2.66667	1.44161	40
3	1.44161	20.7503
3.33333	1.44161	40
3.66667	1.44161	40
4	1.44161	20.0854
4.33333	1.44161	30.1196
4.66667	1.44161	26.6769
5	1.44161	16.9089
5.33333	1.44161	19.6395
5.66667	1.44161	20.8091
6	1.44161	13.1132
2e-06	1.49633	38.6044
0.33334	1.49633	40
0.66667	1.49633	40
1	1.49633	22.7908
1.33334	1.49633	40
1.66667	1.49633	40
2	1.49633	23.2801
2.33334	1.49633	40
2.66667	1.49633	40
3	1.49633	17.3032
3.33333	1.49633	25.2811
3.66667	1.49633	23.619
4	1.49633	15.9347
4.33333	1.49633	28.4051
4.66667	1.49633	27.3948
5	1.49633	17.3447
5.33333	1.49633	20.8647
5.66667	1.49633	21.6391
6	1.49633	14.134
2e-06	1.55104	24.8987
0.33334	1.55104	40
0.66667	1.55104	40
1	1.55104	21.1284
1.33334	1.55104	40
1.66667	1.55104	40
2	1.55104	20.2747
2.33334	1.55104	40
2.66667	1.55104	40
3	1.55104	13.7288
3.33333	1.55104	21.0455
3.66667	1.55104	19.0733
4	1.55104	12.6062
4.33333	1.55104	40
4.66667	1.55104	30.1344
5	1.55104	20.4991
5.33333	1.55104	24.1514
5.66667	1.55104	26.1189
6	1.55104	17.1087
2e-06	1.60576	18.4435
0.33334	1.60576	40
0.66667	1.60576	40
1	1.60576	17.6705
1.33334	1.60576	40
1.66667	1.60576	40
2	1.60576	17.1872
2.33334	1.60576	30.1344
2.66667	1.60576	30.1352
3	1.60576	10.8351
3.33333	1.60576	18.0352
3.66667	1.60576	16.0785
4	1.60576	9.55907
4.33333	1.60576	40
4.66667	1.60576	40
5	1.60576	25.6239
5.33333	1.60576	30.1255
5.66667	1.60576	30.1327
6	1.60576	21.6217
2e-06	1.66048	13.9996
0.33334	1.66048	40
0.66667	1.66048	40
1	1.66048	16.9698
1.33334	1.66048	30.1353
1.66667	1.66048	40
2	1.66048	12.8957
2.33334	1.66048	27.3396
2.66667	1.66048	26.6773
3	1.66048	8.62931
3.33333	1.66048	16.1519
3.66667	1.66048	13.7266
4	1.66048	7.65573
4.33333	1.66048	40
4.66667	1.66048	40
5	1.66048	30.0421
5.33333	1.66048	28.4049
5.66667	1.66048	30.1349
6	1.66048	24.1289
2e-06	1.7152	11.363
0.33334	1.7152	40
0.66667	1.7152	30.1353
1	1.7152	15.9097
1.33334	1.7152	40
1.66667	1.7152	28.4064
2	1.7152	10.9333
2.33334	1.7152	30.1353
2.66667	1.7152	23.937
3	1.7152	7.12234
3.33333	1.7152	15.0982
3.66667	1.7152	13.0802
4	1.7152	6.96679
4.33333	1.7152	40
4.66667	1.7152	40
5	1.7152	30.1183
5.33333	1.7152	40
5.66667	1.7152	40
6	1.7152	40
2e-06	1.76991	8.38645
0.33334	1.76991	40
0.66667	1.76991	40
1	1.76991	15.6409
1.33334	1.76991	40
1.66667	1.76991	40
2	1.76991	12.842
2.33334	1.76991	30.1353
2.66667	1.76991	23.3802
3	1.76991	6.97737
3.33333	1.76991	15.7082
3.66667	1.76991	13.8925
4	1.76991	7.70781
4.33333	1.76991	40
4.66667	1.76991	40
5	1.76991	40
5.33333	1.76991	40
5.66667	1.76991	40
6	1.76991	40
2e-06	1.82463	5.46656
0.33334	1.82463	40
0.66667	1.82463	40
1	1.82463	13.4193
1.33334	1.82463	30.1353
1.66667	1.82463	13.4272
2	1.82463	10.9415
2.33334	1.82463	40
2.66667	1.82463	30.1353
3	1.82463	9.71932
3.33333	1.82463	19.4656
3.66667	1.82463	17.6204
4	1.82463	11.9191
4.33333	1.82463	40
4.66667	1.82463	40
5	1.82463	40
5.33333	1.82463	40
5.66667	1.82463	40
6	1.82463	40
2e-06	1.87935	3.70876
0.33334	1.87935	30.1353
0.66667	1.87935	40
1	1.87935	11.1256
1.33334	1.87935	24.7945
1.66667	1.87935	4.18403
2	1.87935	7.47899
2.33334	1.87935	40
2.66667	1.87935	30.1353
3	1.87935	17.1109
3.33333	1.87935	28.4064
3.66667	1.87935	28.4064
4	1.87935	21.9821
4.33333	1.87935	40
4.66667	1.87935	40
5	1.87935	40
5.33333	1.87935	40
5.66667	1.87935	40
6	1.87935	40
2e-06	1.93406	4.05762
0.33334	1.93406	40
0.66667	1.93406	30.0202
1	1.93406	9.92652
1.33334	1.93406	27.0359
1.66667	1.93406	4.17099
2	1.93406	10.805
2.33334	1.93406	40
2.66667	1.93406	40
3	1.93406	40
3.33333	1.93406	40
3.66667	1.93406	40
4	1.93406	40
4.33333	1.93406	40
4.66667	1.93406	40
5	1.93406	40
5.33333	1.93406	40
5.66667	1.93406	40
6	1.93406	40
2e-06	1.98878	40
0.33334	1.98878	40
0.66667	1.98878	40
1	1.98878	30.1123
1.33334	1.98878	40
1.66667	1.98878	40
2	1.98878	40
2.33334	1.98878	40
2.66667	1.98878	40
3	1.98878	40
3.33333	1.98878	40
3.66667	1.98878	40
4	1.98878	40
4.33333	1.98878	40
4.66667	1.98878	40
5	1.98878	40
5.33333	1.98878	40
5.66667	1.98878	40
6	1.98878	40

## Sheet: Figure 2B
N_2	S_2	Free Energy(kJ/mol)
2e-06	1.07973	40
0.33334	1.07973	40
0.66667	1.07973	40
1	1.07973	40
1.33334	1.07973	40
1.66667	1.07973	40
2	1.07973	40
2.33334	1.07973	40
2.66667	1.07973	40
3	1.07973	33.4268
3.33333	1.07973	40
3.66667	1.07973	40
4	1.07973	19.3472
4.33333	1.07973	22.192
4.66667	1.07973	22.2801
5	1.07973	17.6959
5.33333	1.07973	17.6172
5.66667	1.07973	22.1928
6	1.07973	18.2884
2e-06	1.1282	40
0.33334	1.1282	40
0.66667	1.1282	40
1	1.1282	40
1.33334	1.1282	40
1.66667	1.1282	40
2	1.1282	40
2.33334	1.1282	40
2.66667	1.1282	40
3	1.1282	13.6951
3.33333	1.1282	13.1803
3.66667	1.1282	12.8298
4	1.1282	6.84533
4.33333	1.1282	9.09713
4.66667	1.1282	8.71615
5	1.1282	4.87575
5.33333	1.1282	8.20947
5.66667	1.1282	10.3988
6	1.1282	5.96708
2e-06	1.17667	40
0.33334	1.17667	40
0.66667	1.17667	40
1	1.17667	40
1.33334	1.17667	40
1.66667	1.17667	40
2	1.17667	40
2.33334	1.17667	40
2.66667	1.17667	40
3	1.17667	14.1941
3.33333	1.17667	15.685
3.66667	1.17667	13.9576
4	1.17667	8.84506
4.33333	1.17667	12.1234
4.66667	1.17667	12.7929
5	1.17667	7.18752
5.33333	1.17667	11.9791
5.66667	1.17667	13.7765
6	1.17667	10.1618
2e-06	1.22514	40
0.33334	1.22514	40
0.66667	1.22514	40
1	1.22514	40
1.33334	1.22514	40
1.66667	1.22514	40
2	1.22514	30.82
2.33334	1.22514	40
2.66667	1.22514	40
3	1.22514	15.6349
3.33333	1.22514	31.5822
3.66667	1.22514	27.9206
4	1.22514	17.0634
4.33333	1.22514	22.0205
4.66667	1.22514	22.0047
5	1.22514	15.039
5.33333	1.22514	20.6503
5.66667	1.22514	22.1054
6	1.22514	16.4986
2e-06	1.27362	40
0.33334	1.27362	40
0.66667	1.27362	40
1	1.27362	40
1.33334	1.27362	40
1.66667	1.27362	40
2	1.27362	40
2.33334	1.27362	40
2.66667	1.27362	40
3	1.27362	11.5786
3.33333	1.27362	20.0902
3.66667	1.27362	21.7136
4	1.27362	9.63002
4.33333	1.27362	26.4739
4.66667	1.27362	25.4742
5	1.27362	19.7168
5.33333	1.27362	28.0083
5.66667	1.27362	28.6488
6	1.27362	22.7925
2e-06	1.32209	40
0.33334	1.32209	40
0.66667	1.32209	40
1	1.32209	40
1.33334	1.32209	40
1.66667	1.32209	40
2	1.32209	38.8612
2.33334	1.32209	30.7914
2.66667	1.32209	30.2486
3	1.32209	8.06704
3.33333	1.32209	19.8109
3.66667	1.32209	12.4636
4	1.32209	4.51355
4.33333	1.32209	35.6284
4.66667	1.32209	28.7735
5	1.32209	23.8874
5.33333	1.32209	34.1674
5.66667	1.32209	40
6	1.32209	30.1773
2e-06	1.37056	40
0.33334	1.37056	40
0.66667	1.37056	40
1	1.37056	33.4037
1.33334	1.37056	40
1.66667	1.37056	40
2	1.37056	40
2.33334	1.37056	27.7632
2.66667	1.37056	27.7159
3	1.37056	4.50754
3.33333	1.37056	12.7678
3.66667	1.37056	12.6888
4	1.37056	4.14478
4.33333	1.37056	30.7784
4.66667	1.37056	28.9863
5	1.37056	26.9836
5.33333	1.37056	40
5.66667	1.37056	40
6	1.37056	40
2e-06	1.41903	40
0.33334	1.41903	40
0.66667	1.41903	40
1	1.41903	18.564
1.33334	1.41903	40
1.66667	1.41903	40
2	1.41903	15.4971
2.33334	1.41903	40
2.66667	1.41903	39.8155
3	1.41903	5.55773
3.33333	1.41903	24.6011
3.66667	1.41903	20.6208
4	1.41903	9.374
4.33333	1.41903	36.52
4.66667	1.41903	40
5	1.41903	30.6417
5.33333	1.41903	40
5.66667	1.41903	40
6	1.41903	40
2e-06	1.4675	30.7516
0.33334	1.4675	40
0.66667	1.4675	22.9675
1	1.4675	14.5526
1.33334	1.4675	36.3248
1.66667	1.4675	28.4401
2	1.4675	12.9146
2.33334	1.4675	40
2.66667	1.4675	24.8957
3	1.4675	9.34649
3.33333	1.4675	26.8252
3.66667	1.4675	26.445
4	1.4675	18.7514
4.33333	1.4675	40
4.66667	1.4675	40
5	1.4675	40
5.33333	1.4675	40
5.66667	1.4675	40
6	1.4675	40
2e-06	1.51598	25.3436
0.33334	1.51598	40
0.66667	1.51598	29.1034
1	1.51598	12.2441
1.33334	1.51598	37.0571
1.66667	1.51598	30.5415
2	1.51598	12.5582
2.33334	1.51598	32.8245
2.66667	1.51598	32.2999
3	1.51598	15.3713
3.33333	1.51598	28.1859
3.66667	1.51598	28.8101
4	1.51598	19.2292
4.33333	1.51598	40
4.66667	1.51598	40
5	1.51598	40
5.33333	1.51598	40
5.66667	1.51598	40
6	1.51598	40
2e-06	1.56445	22.8335
0.33334	1.56445	40
0.66667	1.56445	40
1	1.56445	13.4397
1.33334	1.56445	22.397
1.66667	1.56445	25.9715
2	1.56445	7.28315
2.33334	1.56445	20.8522
2.66667	1.56445	31.6262
3	1.56445	13.6258
3.33333	1.56445	27.3456
3.66667	1.56445	25.2887
4	1.56445	17.7097
4.33333	1.56445	40
4.66667	1.56445	40
5	1.56445	40
5.33333	1.56445	40
5.66667	1.56445	40
6	1.56445	40
2e-06	1.61292	20.9415
0.33334	1.61292	40
0.66667	1.61292	30.8344
1	1.61292	15.0746
1.33334	1.61292	30.8347
1.66667	1.61292	22.3728
2	1.61292	1.74049
2.33334	1.61292	26.8388
2.66667	1.61292	33.5608
3	1.61292	13.9989
3.33333	1.61292	24.4175
3.66667	1.61292	26.8438
4	1.61292	19.0522
4.33333	1.61292	40
4.66667	1.61292	40
5	1.61292	40
5.33333	1.61292	40
5.66667	1.61292	40
6	1.61292	40
2e-06	1.66139	11.6347
0.33334	1.66139	30.8347
0.66667	1.66139	40
1	1.66139	12.9642
1.33334	1.66139	28.8766
1.66667	1.66139	23.9855
2	1.66139	5.47975
2.33334	1.66139	35.276
2.66667	1.66139	40
3	1.66139	17.8336
3.33333	1.66139	30.8347
3.66667	1.66139	40
4	1.66139	28.5211
4.33333	1.66139	40
4.66667	1.66139	40
5	1.66139	40
5.33333	1.66139	40
5.66667	1.66139	40
6	1.66139	40
2e-06	1.70987	5.74332
0.33334	1.70987	27.0627
0.66667	1.70987	24.5447
1	1.70987	6.45834
1.33334	1.70987	20.0232
1.66667	1.70987	17.5507
2	1.70987	6.92216
2.33334	1.70987	28.162
2.66667	1.70987	28.449
3	1.70987	19.1298
3.33333	1.70987	40
3.66667	1.70987	40
4	1.70987	40
4.33333	1.70987	40
4.66667	1.70987	40
5	1.70987	40
5.33333	1.70987	40
5.66667	1.70987	40
6	1.70987	40
2e-06	1.75834	5.09865
0.33334	1.75834	28.7862
0.66667	1.75834	25.2562
1	1.75834	4.57961
1.33334	1.75834	21.4599
1.66667	1.75834	19.9788
2	1.75834	9.15092
2.33334	1.75834	29.6372
2.66667	1.75834	28.2111
3	1.75834	20.5733
3.33333	1.75834	40
3.66667	1.75834	40
4	1.75834	40
4.33333	1.75834	40
4.66667	1.75834	40
5	1.75834	40
5.33333	1.75834	40
5.66667	1.75834	40
6	1.75834	40
2e-06	1.80681	4.02583
0.33334	1.80681	27.7447
0.66667	1.80681	28.3316
1	1.80681	4.69257
1.33334	1.80681	21.4835
1.66667	1.80681	20.0537
2	1.80681	10.8278
2.33334	1.80681	40
2.66667	1.80681	40
3	1.80681	40
3.33333	1.80681	40
3.66667	1.80681	40
4	1.80681	40
4.33333	1.80681	40
4.66667	1.80681	40
5	1.80681	40
5.33333	1.80681	40
5.66667	1.80681	40
6	1.80681	40
2e-06	1.85528	5.68738
0.33334	1.85528	40
0.66667	1.85528	40
1	1.85528	9.25156
1.33334	1.85528	28.9952
1.66667	1.85528	26.8201
2	1.85528	18.399
2.33334	1.85528	40
2.66667	1.85528	40
3	1.85528	40
3.33333	1.85528	40
3.66667	1.85528	40
4	1.85528	40
4.33333	1.85528	40
4.66667	1.85528	40
5	1.85528	40
5.33333	1.85528	40
5.66667	1.85528	40
6	1.85528	40
2e-06	1.90376	3.31966
0.33334	1.90376	40
0.66667	1.90376	40
1	1.90376	25.8258
1.33334	1.90376	40
1.66667	1.90376	40
2	1.90376	40
2.33334	1.90376	40
2.66667	1.90376	40
3	1.90376	40
3.33333	1.90376	40
3.66667	1.90376	40
4	1.90376	40
4.33333	1.90376	40
4.66667	1.90376	40
5	1.90376	40
5.33333	1.90376	40
5.66667	1.90376	40
6	1.90376	40
2e-06	1.95223	40
0.33334	1.95223	40
0.66667	1.95223	40
1	1.95223	40
1.33334	1.95223	40
1.66667	1.95223	40
2	1.95223	40
2.33334	1.95223	40
2.66667	1.95223	40
3	1.95223	40
3.33333	1.95223	40
3.66667	1.95223	40
4	1.95223	40
4.33333	1.95223	40
4.66667	1.95223	40
5	1.95223	40
5.33333	1.95223	40
5.66667	1.95223	40
6	1.95223	40

## Sheet: Figure 3A
N_1	N_W		N_1	N_N	N_T	N_bi
1	4.96499		1	0.02478	6.97295	1.00796
1.1	4.58315		1.33333	0.02477	6.00073	0.30548
1.33333	4.36192		1.66667	0.07044	6.23654	0.34843
1.66667	4.22144		2	0.07054	6.99813	1.7808
1.9	4.02486		2.33333	0.07067	5.19376	0
2	3.21733		2.66667	0.00111	6.52638	1.1778
2.1	3.01976		3	0.00111	6.99037	1.39296
2.33333	2.86043		3.33333	0.00111	6.76163	1.53911
2.66667	2.68191		3.66667	0	7.5498	2.00018
3	2.59741		4	0	7.22048	1.40135
3.1	1.89862		4.33333	0	5.1406	0
3.33333	1.88919		4.66667	0	5.48498	0
3.66667	1.88295		5	0	6	0.08951
4	1.81913		5.33333	0	6.1759	0
4.1	0.81654		5.66667	0	6.79617	0.28157
4.33333	0.80727		6	0	6.99999	0.12039
4.66667	0.81831
5	0.91049
5.1	0.83032
5.33333	0.84257
5.66667	0.84793
6	0.8796

## Sheet: Figure 3B
N_1	N_W	N_N	N_T	N_bi
1	5.05568	0.03125	6.78779	0.70086
1.33333	4.12582	0	5.99884	0.53969
1.66667	4.0978	0	5.99914	0.23467
2	3.74167	9.66464e-05	6.987	1.24523
2.33333	2.99689	0.125	5.94475	0.48953
2.66667	2.5	0.66667	6.00047	0.16713
3	2.54866	0.28294	6.86909	1.03749
3.33333	2.19856	0.05424	5.99575	0.40962
3.66667	2.0395	0.0597	6.0002	0.23433
4	2.16262	0.04844	6.99434	0.78328
4.33333	1.32745	0.00696	5.99804	0.3303
4.66667	1.22209	0.0035	5.96929	0.07703
5	1.17406	0.00301	6.57832	0.40125
5.33333	1.02052	0	6.35385	0
5.66667	1.03723	0	6.7039	0
6	0.98858	0	7.0714	0.08282

## Sheet: Figure 4A
N_1	P (N_1=1)	P (N_1=2)	P (N_1=3)	P (N_1=4)	P (N_1=5)	P (N_1=6)
Asp20	0.33873	0.83873	1	1	1	1
Asp22	0.66555	0.56074	0.9644	1	1	1
Asp24	0.00499	0.52793	0.99999	1	1	1
Thr26	0.00306	0.00903	0.04093	0.96814	0.95288	0.99944
Glu31-OE1	0.0016	0.0424	0.03207	0.00738	0.2055	0.99909
Glu31-OE2	0.00198	0.04234	0.00583	0.00786	0.88848	0.99923

## Sheet: Figure 4C
N_2	P (N_2=1)	P (N_2=2)	P (N_2=3)	P (N_2=4)	P (N_2=5)	P (N_2=6)
Asp56	0.05264	0.82157	0.99286	0.99953	0.9994	0.99997
Asp58	0.76836	0.88575	0.99982	0.9995	0.99968	0.99999
Asn60	3.60875e-05	0.000588226	0.00132	0.22168	0.61596	0.99863
Thr62	1.23035e-05	9.68391e-05	0.00121	0.10825	0.58032	0.99777
Glu67-OE1	0.11623	0.15659	0.3983	0.84664	0.91969	0.99937
Glu67-OE2	0.06386	0.13553	0.6124	0.86514	0.91847	0.99934

## Sheet: Figure 5A
N_1	R_loop (nm)	\pi - \Phi		N_2	R_loop (nm)	\pi - \Phi
1	1.02636	162.731		1	1.01528	166.446
1.25	1.11717	162.73		1.25	1.02404	159.803
1.5	1.05662	160.838		1.5	1.02624	160.256
1.75	1.06086	163.784		1.75	1.02594	159.051
2	0.90372	154.754		2	0.99125	143.211
2.25	0.82311	154.744		2.25	0.86126	143.625
2.5	0.84092	150.833		2.5	0.70071	125.419
2.75	0.82776	152.273		2.75	0.69675	126.022
3	0.83686	151.932		3	0.64614	97.8013
3.25	0.82884	151.894		3.25	0.63176	87.3484
3.5	0.82822	150.73		3.5	0.62165	89.0957
3.75	0.8274	150.506		3.75	0.61394	85.9381
4	0.82683	150.531		4	0.62504	84.9983
4.25	0.62605	150.518		4.25	0.59633	73.0301
4.5	0.62772	130.828		4.5	0.60101	73.709
4.75	0.6186	130.628		4.75	0.60189	70.7186
5	0.627	130.794		5	0.60391	72.2014
5.25	0.62379	130.775		5.25	0.61499	70.0542
5.5	0.62287	130.996		5.5	0.6127	71.1463
5.75	0.62194	130.856		5.75	0.61591	70.6739
6	0.62418	129.628		6	0.61962	70.0716

## Sheet: Figure 5E
S_1	S_2	Free Energy(kJ/mol)
1.00387	1.07973	16.2845
1.05859	1.07973	21.5877
1.11331	1.07973	26.6875
1.16802	1.07973	40
1.22274	1.07973	40
1.27746	1.07973	28.4191
1.33218	1.07973	40
1.38689	1.07973	40
1.44161	1.07973	40
1.49633	1.07973	40
1.55104	1.07973	40
1.60576	1.07973	40
1.66048	1.07973	40
1.7152	1.07973	40
1.76991	1.07973	40
1.82463	1.07973	40
1.87935	1.07973	40
1.93406	1.07973	40
1.98878	1.07973	40
1.00387	1.1282	4.1634
1.05859	1.1282	12.516
1.11331	1.1282	16.046
1.16802	1.1282	16.1805
1.22274	1.1282	16.9307
1.27746	1.1282	18.9129
1.33218	1.1282	22.3111
1.38689	1.1282	25.8494
1.44161	1.1282	40
1.49633	1.1282	40
1.55104	1.1282	40
1.60576	1.1282	40
1.66048	1.1282	40
1.7152	1.1282	40
1.76991	1.1282	40
1.82463	1.1282	40
1.87935	1.1282	40
1.93406	1.1282	40
1.98878	1.1282	40
1.00387	1.17667	7.16137
1.05859	1.17667	12.1523
1.11331	1.17667	14.5614
1.16802	1.17667	14.785
1.22274	1.17667	15.2966
1.27746	1.17667	17.7402
1.33218	1.17667	20.2177
1.38689	1.17667	22.8427
1.44161	1.17667	30.4096
1.49633	1.17667	40
1.55104	1.17667	40
1.60576	1.17667	40
1.66048	1.17667	40
1.7152	1.17667	40
1.76991	1.17667	40
1.82463	1.17667	40
1.87935	1.17667	40
1.93406	1.17667	40
1.98878	1.17667	40
1.00387	1.22514	18.2622
1.05859	1.22514	15.2348
1.11331	1.22514	15.8337
1.16802	1.22514	16.9784
1.22274	1.22514	17.3541
1.27746	1.22514	16.9828
1.33218	1.22514	20.0002
1.38689	1.22514	22.314
1.44161	1.22514	25.8425
1.49633	1.22514	40
1.55104	1.22514	28.4191
1.60576	1.22514	24.4045
1.66048	1.22514	26.6897
1.7152	1.22514	40
1.76991	1.22514	40
1.82463	1.22514	40
1.87935	1.22514	40
1.93406	1.22514	40
1.98878	1.22514	40
1.00387	1.27362	15.056
1.05859	1.27362	12.7529
1.11331	1.27362	14.9569
1.16802	1.27362	16.4282
1.22274	1.27362	13.4399
1.27746	1.27362	13.7243
1.33218	1.27362	14.9831
1.38689	1.27362	16.9246
1.44161	1.27362	18.5373
1.49633	1.27362	21.6959
1.55104	1.27362	22.4324
1.60576	1.27362	22.2142
1.66048	1.27362	23.9462
1.7152	1.27362	28.4122
1.76991	1.27362	40
1.82463	1.27362	40
1.87935	1.27362	40
1.93406	1.27362	40
1.98878	1.27362	40
1.00387	1.32209	12.0155
1.05859	1.32209	7.55056
1.11331	1.32209	8.96267
1.16802	1.32209	10.7937
1.22274	1.32209	13.1936
1.27746	1.32209	12.5196
1.33218	1.32209	12.7288
1.38689	1.32209	13.2779
1.44161	1.32209	14.1012
1.49633	1.32209	14.5337
1.55104	1.32209	17.5105
1.60576	1.32209	21.9878
1.66048	1.32209	23.544
1.7152	1.32209	40
1.76991	1.32209	40
1.82463	1.32209	40
1.87935	1.32209	40
1.93406	1.32209	40
1.98878	1.32209	40
1.00387	1.37056	13.7118
1.05859	1.37056	6.18333
1.11331	1.37056	6.54179
1.16802	1.37056	10.1611
1.22274	1.37056	12.9229
1.27746	1.37056	13.9488
1.33218	1.37056	15.0096
1.38689	1.37056	14.8835
1.44161	1.37056	14.1393
1.49633	1.37056	14.6342
1.55104	1.37056	17.9638
1.60576	1.37056	37.1645
1.66048	1.37056	34.904
1.7152	1.37056	40
1.76991	1.37056	40
1.82463	1.37056	40
1.87935	1.37056	40
1.93406	1.37056	40
1.98878	1.37056	40
1.00387	1.41903	28.4062
1.05859	1.41903	9.0332
1.11331	1.41903	9.5288
1.16802	1.41903	12.0404
1.22274	1.41903	13.4741
1.27746	1.41903	13.0988
1.33218	1.41903	14.7044
1.38689	1.41903	16.8351
1.44161	1.41903	15.9427
1.49633	1.41903	16.7711
1.55104	1.41903	21.0623
1.60576	1.41903	40
1.66048	1.41903	26.4192
1.7152	1.41903	24.9612
1.76991	1.41903	22.89
1.82463	1.41903	22.9217
1.87935	1.41903	22.0705
1.93406	1.41903	21.4531
1.98878	1.41903	40
1.00387	1.4675	17.1582
1.05859	1.4675	15.3802
1.11331	1.4675	15.0381
1.16802	1.4675	14.3836
1.22274	1.4675	15.5555
1.27746	1.4675	14.742
1.33218	1.4675	15.6535
1.38689	1.4675	15.6363
1.44161	1.4675	16.3929
1.49633	1.4675	18.1731
1.55104	1.4675	22.6461
1.60576	1.4675	24.9604
1.66048	1.4675	20.1514
1.7152	1.4675	18.8664
1.76991	1.4675	16.8259
1.82463	1.4675	17.5148
1.87935	1.4675	16.9591
1.93406	1.4675	17.7868
1.98878	1.4675	40
1.00387	1.51598	40
1.05859	1.51598	25.3796
1.11331	1.51598	20.1799
1.16802	1.51598	19.0134
1.22274	1.51598	18.7947
1.27746	1.51598	17.5376
1.33218	1.51598	16.4437
1.38689	1.51598	16.4926
1.44161	1.51598	17.6733
1.49633	1.51598	18.2682
1.55104	1.51598	20.4632
1.60576	1.51598	22.6748
1.66048	1.51598	18.2168
1.7152	1.51598	16.4283
1.76991	1.51598	15.4413
1.82463	1.51598	14.3382
1.87935	1.51598	10.5663
1.93406	1.51598	11.5855
1.98878	1.51598	40
1.00387	1.56445	40
1.05859	1.56445	36.3285
1.11331	1.56445	24.5351
1.16802	1.56445	17.9683
1.22274	1.56445	15.0099
1.27746	1.56445	14.7784
1.33218	1.56445	16.7565
1.38689	1.56445	17.7155
1.44161	1.56445	18.219
1.49633	1.56445	18.078
1.55104	1.56445	20.5911
1.60576	1.56445	23.1927
1.66048	1.56445	21.9703
1.7152	1.56445	19.7134
1.76991	1.56445	17.1844
1.82463	1.56445	13.0661
1.87935	1.56445	4.81005
1.93406	1.56445	3.97986
1.98878	1.56445	40
1.00387	1.61292	40
1.05859	1.61292	40
1.11331	1.61292	23.0515
1.16802	1.61292	17.3411
1.22274	1.61292	15.1093
1.27746	1.61292	14.9473
1.33218	1.61292	15.4996
1.38689	1.61292	16.7528
1.44161	1.61292	19.5397
1.49633	1.61292	19.7513
1.55104	1.61292	20.2497
1.60576	1.61292	18.6984
1.66048	1.61292	18.8127
1.7152	1.61292	17.1846
1.76991	1.61292	15.2812
1.82463	1.61292	10.7772
1.87935	1.61292	5.76569
1.93406	1.61292	5.60966
1.98878	1.61292	40
1.00387	1.66139	40
1.05859	1.66139	40
1.11331	1.66139	25.6256
1.16802	1.66139	23.5596
1.22274	1.66139	20.3675
1.27746	1.66139	16.6043
1.33218	1.66139	15.237
1.38689	1.66139	16.6606
1.44161	1.66139	21.7851
1.49633	1.66139	23.0399
1.55104	1.66139	22.106
1.60576	1.66139	17.5786
1.66048	1.66139	15.9828
1.7152	1.66139	13.995
1.76991	1.66139	13.3464
1.82463	1.66139	10.8883
1.87935	1.66139	3.43685
1.93406	1.66139	7.95905
1.98878	1.66139	28.4032
1.00387	1.70987	40
1.05859	1.70987	40
1.11331	1.70987	40
1.16802	1.70987	40
1.22274	1.70987	23.5628
1.27746	1.70987	19.1536
1.33218	1.70987	17.7157
1.38689	1.70987	19.8511
1.44161	1.70987	22.9026
1.49633	1.70987	21.0731
1.55104	1.70987	18.7592
1.60576	1.70987	16.3826
1.66048	1.70987	13.1294
1.7152	1.70987	10.8422
1.76991	1.70987	9.66547
1.82463	1.70987	7.65288
1.87935	1.70987	4.0116
1.93406	1.70987	4.08365
1.98878	1.70987	40
1.00387	1.75834	40
1.05859	1.75834	40
1.11331	1.75834	40
1.16802	1.75834	40
1.22274	1.75834	40
1.27746	1.75834	40
1.33218	1.75834	28.4165
1.38689	1.75834	26.6847
1.44161	1.75834	26.6874
1.49633	1.75834	19.4389
1.55104	1.75834	15.536
1.60576	1.75834	12.0687
1.66048	1.75834	8.68289
1.7152	1.75834	6.72164
1.76991	1.75834	6.22962
1.82463	1.75834	6.31723
1.87935	1.75834	5.56444
1.93406	1.75834	4.80595
1.98878	1.75834	40
1.00387	1.80681	40
1.05859	1.80681	40
1.11331	1.80681	26.6901
1.16802	1.80681	19.9638
1.22274	1.80681	21.1702
1.27746	1.80681	40
1.33218	1.80681	40
1.38689	1.80681	40
1.44161	1.80681	20.3836
1.49633	1.80681	14.9731
1.55104	1.80681	11.0494
1.60576	1.80681	8.00529
1.66048	1.80681	5.721
1.7152	1.80681	4.5126
1.76991	1.80681	4.77374
1.82463	1.80681	5.76986
1.87935	1.80681	6.4
1.93406	1.80681	9.07916
1.98878	1.80681	40
1.00387	1.85528	40
1.05859	1.85528	40
1.11331	1.85528	18.6068
1.16802	1.85528	10.7153
1.22274	1.85528	12.1449
1.27746	1.85528	14.4736
1.33218	1.85528	13.8781
1.38689	1.85528	14.9909
1.44161	1.85528	18.029
1.49633	1.85528	15.7722
1.55104	1.85528	12.7406
1.60576	1.85528	9.46572
1.66048	1.85528	8.01412
1.7152	1.85528	7.92018
1.76991	1.85528	8.5646
1.82463	1.85528	10.8443
1.87935	1.85528	10.7952
1.93406	1.85528	15.9324
1.98878	1.85528	40
1.00387	1.90376	40
1.05859	1.90376	40
1.11331	1.90376	12.1358
1.16802	1.90376	3.83206
1.22274	1.90376	6.98908
1.27746	1.90376	13.0249
1.33218	1.90376	13.3599
1.38689	1.90376	12.498
1.44161	1.90376	19.8959
1.49633	1.90376	18.1329
1.55104	1.90376	15.4314
1.60576	1.90376	14.4443
1.66048	1.90376	13.6736
1.7152	1.90376	13.1414
1.76991	1.90376	14.199
1.82463	1.90376	15.0878
1.87935	1.90376	20.1809
1.93406	1.90376	40
1.98878	1.90376	40
1.00387	1.95223	40
1.05859	1.95223	40
1.11331	1.95223	40
1.16802	1.95223	40
1.22274	1.95223	40
1.27746	1.95223	40
1.33218	1.95223	40
1.38689	1.95223	40
1.44161	1.95223	40
1.49633	1.95223	40
1.55104	1.95223	40
1.60576	1.95223	40
1.66048	1.95223	40
1.7152	1.95223	40
1.76991	1.95223	40
1.82463	1.95223	40
1.87935	1.95223	40
1.93406	1.95223	40
1.98878	1.95223	40

## Sheet: Figure 6
With_water			Without_water
Distance(\AA)	Free Energy(kcal/mol)		Distance(\AA)	Free Energy(kcal/mol)
1.4756	18.4785		1.4701	11.9429
1.5567	16.4827		1.5508	9.68631
1.6379	13.9591		1.6315	6.81201
1.719	10.932		1.7122	3.33777
1.8002	7.49997		1.7929	-0.63358
1.8813	3.84111		1.8736	-4.90494
1.9625	0.2027		1.9543	-9.19384
2.0436	-3.1272		2.035	-13.1622
2.1248	-5.86278		2.1157	-16.4639
2.2059	-7.77		2.1964	-18.8023
2.2871	-8.71138		2.2771	-19.9836
2.3682	-8.67426		2.3578	-19.954
2.4494	-7.77496		2.4385	-18.8096
2.5305	-6.23674		2.5192	-16.7762
2.6117	-4.34701		2.5999	-14.1644
2.6928	-2.40431		2.6806	-11.3113
2.774	-0.66774		2.7613	-8.5226
2.8551	0.68014		2.842	-6.02904
2.9363	1.55035		2.9227	-3.96384
3.0174	1.94387		3.0034	-2.36343
3.0986	1.93153		3.0841	-1.18631
3.1797	1.62499		3.1649	-0.34229
3.2609	1.14679		3.2456	0.27677
3.342	0.6059		3.3263	0.77165
3.4232	0.08273		3.407	1.21956
3.5043	-0.37576		3.4877	1.66798
3.5855	-0.75264		3.5684	2.1363
3.6666	-1.05226		3.6491	2.62257
3.7478	-1.28995		3.7298	3.11205
3.8289	-1.48298		3.8105	3.5851
3.9101	-1.64466		3.8912	4.02308
3.9912	-1.782		3.9719	4.41173
4.0724	-1.89625		4.0526	4.7425
4.1535	-1.98509		4.1333	5.01221
4.2347	-2.04504		4.214	5.22196
4.3158	-2.07315		4.2947	5.37576
4.397	-2.06754		4.3754	5.47931
4.4781	-2.02722		4.4561	5.53897
4.5593	-1.95159		4.5368	5.56115
4.6404	-1.84043		4.6175	5.55174
4.7216	-1.69451		4.6982	5.51589
4.8027	-1.51684		4.7789	5.45766
4.8839	-1.31387		4.8596	5.37984
4.965	-1.09623		4.9403	5.28388
5.0462	-0.8782		5.0211	5.16998
5.1273	-0.67606		5.1018	5.0374
5.2085	-0.50542		5.1825	4.88507
5.2897	-0.37824		5.2632	4.71226
5.3708	-0.30037		5.3439	4.51924
5.452	-0.2703		5.4246	4.30759
5.5331	-0.2795		5.5053	4.08003
5.6143	-0.3143		5.586	3.83973
5.6954	-0.35889		5.6667	3.58918
5.7766	-0.39877		5.7474	3.32905
5.8577	-0.42365		5.8281	3.05747
5.9389	-0.42924		5.9088	2.77012
6.02	-0.41732		5.9895	2.46144
6.1012	-0.39405		6.0702	2.12687
6.1823	-0.36682		6.1509	1.76581
6.2635	-0.34025		6.2316	1.38455
6.3446	-0.31229		6.3123	0.99848
6.4258	-0.27136		6.393	0.63302
6.5069	-0.19505		6.4737	0.32267
6.5881	-0.05106		6.5544	0.10834
6.6692	0.19999		6.6351	0.0332
6.7504	0.6		6.7158	0.13768
6.8315	1.18793		6.7965	0.45432
6.9127	1.99418		6.8773	1.00323
6.9938	3.03558		6.958	1.78873
7.075	4.3117		7.0387	2.7977
7.1561	5.80316		7.1194	3.99984
7.2373	7.472		7.2001	5.34997
7.3184	9.26451		7.2808	6.79209
7.3996	11.1161		7.3615	8.2648
7.4807	12.9576		7.4422	9.70733
7.5619	14.7223		7.5229	11.0653
7.643	16.3524		7.6036	12.2956
7.7242	17.8042		7.6843	13.3691
7.8053	19.0508		7.765	14.2717
7.8865	20.0829		7.8457	15.0033
7.9676	20.9066		7.9264	15.5749
8.0488	21.5402		8.0071	16.0057
8.1299	22.0099		8.0878	16.3188
8.2111	22.3455		8.1685	16.5382
8.2922	22.5765		8.2492	16.6866
8.3734	22.7296		8.3299	16.7833
8.4545	22.8274		8.4106	16.8442
8.5357	22.8876		8.4913	16.8812
